# Supplementary material for: One-Step Synthesis of Heterostructured Mo@MoO2 Nanosheets for High-Performance Supercapacitors with Long Cycling Life and High Rate Capability
Source: Nanomaterials (Basel). 2024 Aug 28;14(17):1404. doi: 10.3390/nano14171404 (PMC11397695; doi:10.3390/nano14171404)
Supplement: Supplementary file 1 [file nanomaterials-14-01404-s001.zip]

Archive with 1 entries (1 files):
- nanomaterials-3172987-supplementary.pdf
